# Supplementary material for: Association of Pulmonary Sepsis and Immune Checkpoint Inhibitors: A Pharmacovigilance Study
Source: Cancers (Basel). 2022 Dec 30;15(1):240. doi: 10.3390/cancers15010240 (PMC9818197; doi:10.3390/cancers15010240)
Supplement: Supplementary file 1 [file cancers-15-00240-s001.zip]

Archive with 6 entries (5 files):
- Supplementary file 1 Calculation formula, Preferred terms and NCCN guidelines .pdf
- Supplementary file 2-drug interaction ICIs and other drugs.xlsx
- Supplementary file 3-AERSMine load files/
- Supplementary file 3-AERSMine load files/aers_data_2022-11-26_ICIs and pulmonary sepsis 11.26.aers
- Supplementary file 3-AERSMine load files/aers_data_2022-11-26_ICIs and sepsis 11.26.aers
- Supplementary file 3-AERSMine load files/aers_data_2022-11-26_ICIs vs Ch or Ta and pulmonary sepsis.aers
