# Supplementary material for: Association of Pulmonary Sepsis and Immune Checkpoint Inhibitors: A Pharmacovigilance Study
Source: Cancers (Basel). 2022 Dec 30;15(1):240. doi: 10.3390/cancers15010240 (PMC9818197; doi:10.3390/cancers15010240)
Supplement: Supplementary file 1 [file cancers-15-00240-s001.zip › Supplementary file 2-drug interaction ICIs and other drugs.xlsx]

## Sheet: ICI-glucocorticoids
drugD1	drugD2	AE	n000	n001	n100	n101	n010	n011	n110	n111	n00+	n10+	n01+	n11+
nivolumab	glucocorticoids or corticosteroids	pulmonary sepsis	12400873	0	70389	45	1460388	312	11642	28	12400873	70434	1460700	11670
pembrolizumab	glucocorticoids or corticosteroids	pulmonary sepsis	12435492	0	35806	9	1467226	340	4804	0	12435492	35815	1467566	4804
atezolizumab	glucocorticoids or corticosteroids	pulmonary sepsis	12456419	0	14876	12	1467681	339	4349	1	12456419	14888	1468020	4350
durvalumab	glucocorticoids or corticosteroids	pulmonary sepsis	12465072	0	6235	0	1470614	338	1416	2	12465072	6235	1470952	1418
ipilimumab	glucocorticoids or corticosteroids	pulmonary sepsis	12439437	0	31866	4	1465226	331	6804	9	12439437	31870	1465557	6813
nivolumab + ipilimumab	glucocorticoids or corticosteroids	pulmonary sepsis	12452297	0	19008	2	1467291	332	4739	8	12452297	19010	1467623	4747
drugD1	drugD2	AE	f00	f10	f01	f11	max1	max2	f00/(1-f00)	911	E111	(N+0.5)/(E+0.5）	Ω	Ω025	Ω975
nivolumab	glucocorticoids or corticosteroids	pulmonary sepsis	0	0.000638896	0.000213596	0.00239931	0.000639304	0.000213642	0	0.000852219	9.9454	2.72847	1.44809	0.913712	1.98248
pembrolizumab	glucocorticoids or corticosteroids	pulmonary sepsis	0	0.000251291	0.000231676	0	0.000251355	0.00023173	0	0.000482851	2.31962	0.177329	-2.4955	#DIV/0!	#DIV/0!
atezolizumab	glucocorticoids or corticosteroids	pulmonary sepsis	0	0.000806018	0.000230923	0.000229885	0.000806668	0.000230977	0	0.00103657	4.50908	0.299456	-1.73958	-4.56726	1.0881
durvalumab	glucocorticoids or corticosteroids	pulmonary sepsis	0	0	0.000229783	0.00141044	0	0.000229836	0	0.000229783	0.325833	3.02725	1.59801	-0.401466	3.59748
ipilimumab	glucocorticoids or corticosteroids	pulmonary sepsis	0	0.00012551	0.000225853	0.001321	0.000125526	0.000225904	0	0.000351306	2.39345	3.28328	1.71514	0.772577	2.6577
nivolumab + ipilimumab	glucocorticoids or corticosteroids	pulmonary sepsis	0	0.000105208	0.000226216	0.00168527	0.000105219	0.000226267	0	0.000331376	1.57304	4.10025	2.03571	1.03598	3.03545
																							1																						1

## Sheet: ICI-proton pump inhibitors
drugD1	drugD2	AE	n000	n001	n100	n101	n010	n011	n110	n111	n00+	n10+	n01+	n11+
nivolumab	proton pump inhibitors	pulmonary sepsis	12828565	0	72121	47	1032794	214	9910	26	12828565	72168	1033008	9936
pembrolizumab	proton pump inhibitors	pulmonary sepsis	12864653	0	36073	7	1038167	238	4537	2	12864653	36080	1038405	4539
atezolizumab	proton pump inhibitors	pulmonary sepsis	12885992	0	14732	9	1038211	236	4493	4	12885992	14741	1038447	4497
durvalumab	proton pump inhibitors	pulmonary sepsis	12894503	0	6230	0	1041283	238	1421	2	12894503	6230	1041521	1423
ipilimumab	proton pump inhibitors	pulmonary sepsis	12866809	0	33916	8	1037950	235	4754	5	12866809	33924	1038185	4759
nivolumab + ipilimumab	proton pump inhibitors	pulmonary sepsis	12880236	0	20492	5	1039449	235	3255	5	12880236	20497	1039684	3260
drugD1	drugD2	AE	f00	f10	f01	f11	max1	max2	f00/(1-f00)	911	E111	(N+0.5)/(E+0.5）	Ω	Ω025	Ω975
nivolumab	proton pump inhibitors	pulmonary sepsis	0	0.000651258	0.000207162	0.00261675	0.000651683	0.000207205	0	0.00085815	8.52658	2.93577	1.55374	0.999186	2.10829
pembrolizumab	proton pump inhibitors	pulmonary sepsis	0	0.000194013	0.000229198	0.000440626	0.000194051	0.00022925	0	0.000423122	1.92055	1.03282	0.0465926	-1.95288	2.04607
atezolizumab	proton pump inhibitors	pulmonary sepsis	0	0.000610542	0.000227262	0.000889482	0.000610915	0.000227314	0	0.000837527	3.76636	1.05476	0.0769195	-1.33692	1.49076
durvalumab	proton pump inhibitors	pulmonary sepsis	0	0	0.000228512	0.00140548	0	0.000228564	0	0.000228512	0.325173	3.02967	1.59916	-0.400313	3.59863
ipilimumab	proton pump inhibitors	pulmonary sepsis	0	0.000235821	0.000226357	0.00105064	0.000235877	0.000226408	0	0.000462071	2.199	2.03779	1.02701	-0.237569	2.29159
nivolumab + ipilimumab	proton pump inhibitors	pulmonary sepsis	0	0.000243938	0.00022603	0.00153374	0.000243998	0.000226081	0	0.000469858	1.53174	2.70704	1.43672	0.17214	2.7013
																							1																						1

## Sheet: ICI-tozilizumab
drugD1	drugD2	AE	n000	n001	n100	n101	n010	n011	n110	n111	n00+	n10+	n01+	n11+
ICIs	proton pump inhibitors	sepsis	1816721	28550	192181	3519	1722	69	141	9	1845271	195700	1791	150
ICIs	proton pump inhibitors	septic shock	1834074	11197	194567	1133	1752	39	144	6	1845271	195700	1791	150
ICIs	proton pump inhibitors	disseminated intravascular coagulation	1840457	4814	194769	931	1732	59	149	1	1845271	195700	1791	150
ICIs	proton pump inhibitors	systemic inflammatory response syndrome	1844352	919	195453	247	1789	2	150	0	1845271	195700	1791	150
ICIs	proton pump inhibitors	multiple organ dysfunction syndrome	1836588	8683	194649	1051	1735	56	150	0	1845271	195700	1791	150
ICIs	proton pump inhibitors	urosepsis	1843480	1791	195484	216	1784	7	150	0	1845271	195700	1791	150
ICIs	proton pump inhibitors	bacteraemia	1842368	2903	195392	308	1782	9	150	0	1845271	195700	1791	150
ICIs	proton pump inhibitors	pulmonary sepsis	1844899	372	195580	120	1791	0	150	0	1845271	195700	1791	150
ICIs	proton pump inhibitors	neutropenic sepsis	1840900	4371	195478	222	1790	1	150	0	1845271	195700	1791	150
ICIs	proton pump inhibitors	systemic candida	1844788	483	195645	55	1784	7	150	0	1845271	195700	1791	150
ICIs	proton pump inhibitors	procalcitonin increased	1845096	175	195664	36	1789	2	150	0	1845271	195700	1791	150
ICIs	proton pump inhibitors	staphylococcal sepsis	1844003	1268	195652	48	1781	10	150	0	1845271	195700	1791	150
ICIs	proton pump inhibitors	escherichia sepsis	1845061	972	195630	70	1787	4	150	0	1845271	195700	1791	150
ICIs	proton pump inhibitors	escherichia bacteraemia	1844949	688	195644	56	1789	2	150	0	1845271	195700	1791	150
ICIs	proton pump inhibitors	streptococcal sepsis	1844650	322	195676	24	1791	0	150	0	1845271	195700	1791	150
ICIs	proton pump inhibitors	cytomegalovirus viraemia	1845201	621	195677	23	1775	16	150	0	1845271	195700	1791	150
ICIs	proton pump inhibitors	post procedural sepsis	1845201	70	195688	12	1791	0	150	0	1845271	195700	1791	150
ICIs	proton pump inhibitors	device related sepsis	1844914	357	195656	44	1790	1	150	0	1845271	195700	1791	150
ICIs	proton pump inhibitors	abdominal sepsis	1845061	210	195664	36	1791	0	150	0	1845271	195700	1791	150
drugD1	drugD2	AE	f00	f10	f01	f11	max1	max2	f00/(1-f00)	911	E111	(N+0.5)/(E+0.5）	Ω	Ω025	Ω975
ICIs	proton pump inhibitors	sepsis	0.015472	0.0179816	0.038526	0.06	0.0183109	0.0400697	0.0157151	0.0409196	6.13794	1.43117	0.517193	-0.425368	1.45975
ICIs	proton pump inhibitors	septic shock	0.00606794	0.00578947	0.0217755	0.04	0.00610499	0.0222603	0.00610499	0.0217755	3.26633	1.72582	0.78728	-0.367117	1.94168
ICIs	proton pump inhibitors	disseminated intravascular coagulation	0.00260883	0.00475728	0.0329425	0.00666667	0.00478002	0.0340647	0.00261565	0.0349624	5.24436	0.261126	-1.93718	-4.76487	0.890499
ICIs	proton pump inhibitors	systemic inflammatory response syndrome	0.00049803	0.00126214	0.00111669	0	0.00126373	0.00111794	0.000498278	0.00187986	0.281978	0.639404	-0.6452	#DIV/0!	#DIV/0!
ICIs	proton pump inhibitors	multiple organ dysfunction syndrome	0.00470554	0.00537046	0.0312674	0	0.00539946	0.0322767	0.00472779	0.0318974	4.7846	0.0946145	-3.4018	#DIV/0!	#DIV/0!
ICIs	proton pump inhibitors	urosepsis	0.000970589	0.00110373	0.00390843	0	0.00110495	0.00392377	0.000971532	0.00404079	0.606119	0.452031	-1.14551	#DIV/0!	#DIV/0!
ICIs	proton pump inhibitors	bacteraemia	0.00157321	0.00157384	0.00502513	0	0.00157632	0.00505051	0.00157569	0.00502575	0.753862	0.398768	-1.32638	#DIV/0!	#DIV/0!
ICIs	proton pump inhibitors	pulmonary sepsis	0.000201596	0.000613183	0	0	0.00061356	0.000201637	0.000201637	0.000613183	0.0919775	0.844627	-0.243614	#DIV/0!	#DIV/0!
ICIs	proton pump inhibitors	neutropenic sepsis	0.00236876	0.00113439	0.000558347	0	0.00237438	0.00237438	0.00237438	0.00236876	0.355314	0.584581	-0.774525	#DIV/0!	#DIV/0!
ICIs	proton pump inhibitors	systemic candida	0.00026175	0.000281042	0.00390843	0	0.000281121	0.00392377	0.000261819	0.00392758	0.589137	0.459079	-1.12319	#DIV/0!	#DIV/0!
ICIs	proton pump inhibitors	procalcitonin increased	9.4837e-05	0.000183955	0.00111669	0	0.000183989	0.00111794	9.4846e-05	0.00120563	0.180845	0.734382	-0.445397	#DIV/0!	#DIV/0!
ICIs	proton pump inhibitors	staphylococcal sepsis	0.000687162	0.000245273	0.00558347	0	0.000687634	0.00561482	0.000687634	0.00558347	0.837521	0.373826	-1.41956	#DIV/0!	#DIV/0!
ICIs	proton pump inhibitors	escherichia sepsis	0.000526752	0.00035769	0.00223339	0	0.00052703	0.00223839	0.00052703	0.00223339	0.335008	0.598796	-0.739863	#DIV/0!	#DIV/0!
ICIs	proton pump inhibitors	escherichia bacteraemia	0.000372845	0.000286152	0.00111669	0	0.000372984	0.00111794	0.000372984	0.00111669	0.167504	0.749059	-0.416849	#DIV/0!	#DIV/0!
ICIs	proton pump inhibitors	streptococcal sepsis	0.0001745	0.000122637	0	0	0.000174531	0.000174531	0.000174531	0.0001745	0.026175	0.950254	-0.0736147	#DIV/0!	#DIV/0!
ICIs	proton pump inhibitors	cytomegalovirus viraemia	0.000336536	0.000117527	0.00893356	0	0.000336649	0.00901408	0.000336649	0.00893356	1.34003	0.271734	-1.87973	#DIV/0!	#DIV/0!
ICIs	proton pump inhibitors	post procedural sepsis	3.79348e-05	6.13183e-05	0	0	6.13221e-05	3.79362e-05	3.79362e-05	6.13183e-05	0.00919775	0.981937	-0.026298	#DIV/0!	#DIV/0!
ICIs	proton pump inhibitors	device related sepsis	0.000193468	0.000224834	0.000558347	0	0.000224884	0.000558659	0.000193505	0.000589691	0.0884536	0.849685	-0.235001	#DIV/0!	#DIV/0!
ICIs	proton pump inhibitors	abdominal sepsis	0.000113804	0.000183955	0	0	0.000183989	0.000113817	0.000113817	0.000183955	0.0275933	0.9477	-0.077498	#DIV/0!	#DIV/0!
150	27	15	1	26	0	0	43	17	15	1	1	2	1	1
7.5
12	10																				1																				1
0.6
