# Supplementary material for: Association of Pulmonary Sepsis and Immune Checkpoint Inhibitors: A Pharmacovigilance Study
Source: Cancers (Basel). 2022 Dec 30;15(1):240. doi: 10.3390/cancers15010240 (PMC9818197; doi:10.3390/cancers15010240)
Supplement: Supplementary file 1 [file cancers-15-00240-s001.zip › Supplementary file 3-AERSMine load files/aers_data_2022-11-26_ICIs and pulmonary sepsis 11.26.aers]

fileName=aers_data_2022-11-26_ICIs and pulmonary sepsis 11.26.aers
savedDate=2022-11-26 07:41:27 AM, EST
version=1.3

Warning :: If you modify the saved Analysis data below you may corrupt it.  Corrupted data may not load or it may result in unexpeted query results. Corrupted saved analysis data cannot be recovered. Modify at your own risk. 

title=ICIs and pulmonary sepsis 11.26
description=ICIs and pulmonary sepsis 11.26
hash=a1l/q0QuxdyPjW/pj700udRgbW49bD2209h8w6tQOD0=

data={
"action": "exploreSubmit", 
"aers_form_data": "true", 
"consoleDisplayed": "true", 
"detailsDisplayed": "true", 
"fdrCorrection": "BH", 
"filter": "true", 
"filterFdrCorrection": "on", 
"filterFdrCorrectionRelationalOperator": "lt", 
"filterFdrCorrectionValue": "5.0000E-02", 
"filterIC": "on", 
"filterICRelationalOperator": "gt", 
"filterICValue": "0.000", 
"filterKdr": "false", 
"filterKdrValue": "1", 
"filterOmega": "false", 
"filterPer1000": "false", 
"filterPer1000RelationalOperator": "ge", 
"filterPer1000Value": "1.000", 
"filterRelativeRisk": "on", 
"filterRelativeRiskRelationalOperator": "ge", 
"filterRelativeRiskValue": "2.000", 
"filterRows": "on", 
"filterRowsValue": "1", 
"filterStandard": "on", 
"filterStandardRelationalOperator": "ge", 
"filterStandardValue": "10", 
"filterTotalReports": "false", 
"filterTotalReportsRelationalOperator": "ge", 
"filterTotalReportsValue": "1500", 
"filtersAutoRefresh": "on", 
"filtersDisplayed": "false", 
"filtersEnabled": "true", 
"graphType": "bar", 
"group_aggregated": "group_aggregated", 
"group_by_option": "GROUP_BY_TYPE_NONE", 
"limit_to_leaf_nodes": "true", 
"ontologyGlobalHeight": "2", 
"options_data_version": "All", 
"options_row_filters_query_behavior": "QUERY_BEHAVIOR_INCLUDE", 
"options_row_priority": "Adverse Events", 
"rankN": "-1", 
"rankNBox": "50", 
"rankOrder": "RANK_ORDER_TOP", 
"rankType": "RANK_TYPE_HIGH_INCIDENCE_HIGH_RISK", 
"rankingDisplayed": "true", 
"reportType": "standard", 
"selectQuarters": "2011q1|2011q2|2011q3|2011q4|2012q1|2012q2|2012q3|2012q4|2013q1|2013q2|2013q3|2013q4|2014q1|2014q2|2014q3|2014q4|2015q1|2015q2|2015q3|2015q4|2016q1|2016q2|2016q3|2016q4|2017q1|2017q2|2017q3|2017q4|2018q1|2018q2|2018q3|2018q4|2019q1|2019q2|2019q3|2019q4|2020q1|2020q2|2020q3|2020q4|2021q1|2021q2|2021q3", 
"selectQuartersSiderHigh": "2021q3", 
"selectQuartersSiderLow": "2011q1", 
"set-adverseEvents-000-include": "%22pulmonary sepsis%22", 
"set-adverseEvents-000-name": "pulmonary sepsis", 
"set-adverseEvents-999-name": "Undefined Name", 
"set-adverseEvents-seq": "1", 
"set-drugs-000-include": "%22nivolumab%22", 
"set-drugs-000-name": "nivolumab", 
"set-drugs-001-include": "%22pembrolizumab%22", 
"set-drugs-001-name": "pembrolizumab", 
"set-drugs-002-include": "%22avelumab%22", 
"set-drugs-002-name": "avelumab", 
"set-drugs-003-include": "%22durvalumab%22", 
"set-drugs-003-name": "durvalumab", 
"set-drugs-004-include": "%22cemiplimab%22", 
"set-drugs-004-name": "cemiplimab", 
"set-drugs-005-include": "%22atezolizumab%22", 
"set-drugs-005-name": "atezolizumab", 
"set-drugs-006-include": "%22ipilimumab%22", 
"set-drugs-006-name": "ipilimumab", 
"set-drugs-007-include": "(%22nivolumab%22) AND (%22ipilimumab%22)", 
"set-drugs-007-name": "nivolumab + ipilimumab", 
"set-drugs-008-include": "%22dostarlimab%22", 
"set-drugs-008-name": "dostarlimab", 
"set-drugs-999-name": "Undefined Name", 
"set-drugs-seq": "9", 
"set-indications-999-name": "Undefined Name", 
"set-indications-seq": "0", 
"solr_facet_query": "on"
}
