# Supplementary material for: Association of Pulmonary Sepsis and Immune Checkpoint Inhibitors: A Pharmacovigilance Study
Source: Cancers (Basel). 2022 Dec 30;15(1):240. doi: 10.3390/cancers15010240 (PMC9818197; doi:10.3390/cancers15010240)
Supplement: Supplementary file 1 [file cancers-15-00240-s001.zip › Supplementary file 3-AERSMine load files/aers_data_2022-11-26_ICIs vs Ch or Ta and pulmonary sepsis.aers]

fileName=aers_data_2022-11-26_ICIs vs Ch or Ta and pulmonary sepsis.aers
savedDate=2022-11-26 03:31:23 AM, EST
version=1.3

Warning :: If you modify the saved Analysis data below you may corrupt it.  Corrupted data may not load or it may result in unexpeted query results. Corrupted saved analysis data cannot be recovered. Modify at your own risk. 

title=ICIs vs Ch or Ta and pulmonary sepsis
description=ICIs vs Ch or Ta and pulmonary sepsis
hash=WPwQRoTQMsRVU+qTHLYzpbqCEGScoyjWUSCa23w79S8=

data={
"action": "exploreSubmit", 
"aers_form_data": "true", 
"consoleDisplayed": "true", 
"detailsDisplayed": "true", 
"fdrCorrection": "BH", 
"filter": "true", 
"filterFdrCorrection": "on", 
"filterFdrCorrectionRelationalOperator": "lt", 
"filterFdrCorrectionValue": "5.0000E-02", 
"filterIC": "on", 
"filterICRelationalOperator": "gt", 
"filterICValue": "0.000", 
"filterKdr": "false", 
"filterKdrValue": "1", 
"filterOmega": "false", 
"filterPer1000": "false", 
"filterPer1000RelationalOperator": "ge", 
"filterPer1000Value": "1.000", 
"filterRelativeRisk": "on", 
"filterRelativeRiskRelationalOperator": "ge", 
"filterRelativeRiskValue": "2.000", 
"filterRows": "on", 
"filterRowsValue": "1", 
"filterStandard": "on", 
"filterStandardRelationalOperator": "ge", 
"filterStandardValue": "10", 
"filterTotalReports": "false", 
"filterTotalReportsRelationalOperator": "ge", 
"filterTotalReportsValue": "1500", 
"filtersAutoRefresh": "on", 
"filtersDisplayed": "false", 
"filtersEnabled": "true", 
"graphType": "bar", 
"group_aggregated": "group_aggregated", 
"group_by_option": "GROUP_BY_TYPE_NONE", 
"limit_to_leaf_nodes": "true", 
"ontologyGlobalHeight": "2", 
"options_data_version": "All", 
"options_row_filters_query_behavior": "QUERY_BEHAVIOR_INCLUDE", 
"options_row_priority": "Adverse Events", 
"rankN": "-1", 
"rankNBox": "50", 
"rankOrder": "RANK_ORDER_TOP", 
"rankType": "RANK_TYPE_HIGH_INCIDENCE_HIGH_RISK", 
"rankingDisplayed": "true", 
"reportType": "standard", 
"selectQuarters": "2011q1|2011q2|2011q3|2011q4|2012q1|2012q2|2012q3|2012q4|2013q1|2013q2|2013q3|2013q4|2014q1|2014q2|2014q3|2014q4|2015q1|2015q2|2015q3|2015q4|2016q1|2016q2|2016q3|2016q4|2017q1|2017q2|2017q3|2017q4|2018q1|2018q2|2018q3|2018q4|2019q1|2019q2|2019q3|2019q4|2020q1|2020q2|2020q3|2020q4|2021q1|2021q2|2021q3", 
"selectQuartersSiderHigh": "2021q3", 
"selectQuartersSiderLow": "2011q1", 
"set-adverseEvents-000-include": "%22pulmonary sepsis%22", 
"set-adverseEvents-000-name": "pulmonary sepsis", 
"set-adverseEvents-999-name": "Undefined Name", 
"set-adverseEvents-seq": "1", 
"set-drugs-000-include": "%22nivolumab%22", 
"set-drugs-000-name": "nivolumab", 
"set-drugs-001-include": "%22pembrolizumab%22", 
"set-drugs-001-name": "pembrolizumab", 
"set-drugs-002-include": "%22avelumab%22", 
"set-drugs-002-name": "avelumab", 
"set-drugs-003-include": "%22durvalumab%22", 
"set-drugs-003-name": "durvalumab", 
"set-drugs-004-include": "%22cemiplimab%22", 
"set-drugs-004-name": "cemiplimab", 
"set-drugs-005-include": "%22atezolizumab%22", 
"set-drugs-005-name": "atezolizumab", 
"set-drugs-006-include": "%22ipilimumab%22", 
"set-drugs-006-name": "ipilimumab", 
"set-drugs-007-include": "(%22nivolumab%22) AND (%22ipilimumab%22)", 
"set-drugs-007-name": "nivolumab + ipilimumab", 
"set-drugs-008-include": "%22dostarlimab%22", 
"set-drugs-008-name": "dostarlimab", 
"set-drugs-009-exclude": "%22nivolumab%22 %22pembrolizumab%22 %22avelumab%22 %22durvalumab%22 %22cemiplimab%22 %22atezolizumab%22 %22ipilimumab%22 %22dostarlimab%22", 
"set-drugs-009-include": "%22antineoplastic agents%22", 
"set-drugs-009-name": "other antineoplastic agents exclude ICIs", 
"set-drugs-010-exclude": "%22nivolumab%22 %22pembrolizumab%22 %22avelumab%22 %22durvalumab%22 %22cemiplimab%22 %22atezolizumab%22 %22ipilimumab%22 %22dostarlimab%22", 
"set-drugs-010-include": "%22erdafitinib%22 %22enfortumab vedotin%22 %22bevacizumab%22 %22ramucirumab%22 %22aflibercept%22 %22regorafenib%22 %22larotrectinib%22 %22trastuzumab%22 %22lapatinib%22 %22panitumumab%22 %22encorafenib%22 %22cetuximab%22 %22afatinib%22 %22sorafenib%22 %22lenvatinib%22 %22cabozantinib%22 %22brentuximab vedotin%22 %22everolimus%22 %22lenalidomide%22 %22pazopanib%22 %22sunitinib%22 %22temsirolimus%22 %22erlotinib%22 %22vemurafenib%22 %22dabrafenib%22 %22trametinib%22 %22binimetinib%22 %22abemaciclib%22 %22palbociclib%22 %22ribociclib%22 %22trastuzumab emtansine%22 %22neratinib%22 %22olaparib%22 %22talazoparib%22 %22alpelisib%22 %22copanlisib%22 %22duvelisib%22 %22idelalisib%22 %22obinutuzumab%22 %22rituximab%22 %22zanubrutinib%22 %22ibritumomab tiuxetan (90y)%22 %22acalabrutinib%22 %22ibrutinib%22 %22venetoclax%22 %22bortezomib%22 %22polatuzumab vedotin%22 ( %22venetoclax%22 and %22rituximab%22)( %22ibrutinib%22 and %22venetoclax%22)( %22bortezomib%22 and %22rituximab%22)( %22ibrutinib%22 and %22rituximab%22)( %22encorafenib%22 and %22binimetinib%22 and %22panitumumab%22)( %22encorafenib%22 and %22binimetinib%22 and %22cetuximab%22)( %22dabrafenib%22 and %22trametinib%22 and %22cetuximab%22)( %22dabrafenib%22 and %22trametinib%22 and %22panitumumab%22)( %22bevacizumab%22 and %22erlotinib%22)( %22bevacizumab%22 and %22everolimus%22)( %22encorafenib%22 and %22panitumumab%22) %22alectinib%22 %22brigatinib%22 %22lorlatinib%22 %22ceritinib%22 %22crizotinib%22( %22encorafenib%22 and %22cetuximab%22)( %22trastuzumab%22 and %22panitumumab%22)( %22trastuzumab%22 and %22lapatinib%22)", 
"set-drugs-010-name": "targeted therapy exclude ICIs", 
"set-drugs-011-exclude": "%22nivolumab%22 %22pembrolizumab%22 %22avelumab%22 %22durvalumab%22 %22cemiplimab%22 %22atezolizumab%22 %22ipilimumab%22 %22dostarlimab%22", 
"set-drugs-011-include": "%22gemcitabine%22 %22docetaxel%22 %22paclitaxel%22 %22carboplatin%22 %22irinotecan%22 %22hydroxycarbamide%22 %22vincristine%22 %22methotrexate%22 %22cyclophosphamide%22 %22bendamustine%22 %22topotecan%22 %22mitomycin%22 %22pemetrexed%22 %22vinorelbine%22 %22eribulin%22 %22temozolomide%22 %22chlorambucil%22 (%22gemcitabine%22 and %22cisplatin%22)(%22gemcitabine%22 and %22carboplatin%22)( %22gemcitabine%22 and %22paclitaxel%22)( %22gemcitabine%22 and %22oxaliplatin%22)( %22gemcitabine%22 and %22mitomycin%22)( %22gemcitabine%22 and %22dexamethasone%22 and %22cisplatin%22)( %22doxorubicin%22 and %22ifosfamide%22 and %22gemcitabine%22)( %22fluorouracil%22 and %22oxaliplatin%22)( %22fluorouracil%22 and %22oxaliplatin%22 and %22irinotecan%22)( %22fluorouracil%22 and %22calcium folinate%22)( %22fluorouracil%22 and %22cisplatin%22)( %22fluorouracil%22 and %22irinotecan%22)( %22fluorouracil%22 and %22calcium folinate%22 and %22oxaliplatin%22 and %22docetaxel%22)( %22capecitabine%22 and %22oxaliplatin%22)( %22paclitaxel%22 and %22carboplatin%22)( %22paclitaxel%22 and %22fluorouracil%22)( %22paclitaxel%22 and %22capecitabine%22)( %22paclitaxel%22 and %22cisplatin%22)( %22docetaxel%22 and %22cisplatin%22)( %22docetaxel%22 and %22irinotecan%22)( %22docetaxel%22 and %22carboplatin%22)( %22irinotecan%22 and %22cisplatin%22)( %22carboplatin%22 and %22irinotecan%22)( %22docetaxel%22 and %22cisplatin%22 and %22fluorouracil%22)( %22docetaxel%22 and %22oxaliplatin%22 and %22fluorouracil%22)( %22docetaxel%22 and %22carboplatin%22 and %22fluorouracil%22)( %22epirubicin%22 and %22cisplatin%22 and %22fluorouracil%22)( %22epirubicin%22 and %22oxaliplatin%22 and %22fluorouracil%22)( %22epirubicin%22 and %22cisplatin%22 and %22capecitabine%22)( %22epirubicin%22 and %22oxaliplatin%22 and %22capecitabine%22)( %22cisplatin%22 and %22capecitabine%22)( %22cisplatin%22 and %22cytarabine%22 and %22dexamethasone%22)( %22cisplatin%22 and %22cytarabine%22 and %22etoposide%22 and %22methylprednisolone%22)( %22cisplatin%22 and %22etoposide%22)( %22cisplatin%22 and %22ifosfamide%22)( %22cisplatin%22 and %22doxorubicin%22)( %22vinorelbine%22 and %22bendamustine%22 and %22gemcitabine%22)( %22vinorelbine%22 and %22doxorubicin%22 and %22gemcitabine%22)( %22carboplatin%22 and %22etoposide%22 and %22ifosfamide%22)( %22carboplatin%22 and %22etoposide%22 and %22bendamustine%22)( %22carboplatin%22 and %22gemcitabine%22 and %22dexamethasone%22)( %22vincristine%22 and %22cyclophosphamide%22 and %22prednisone%22 and %22procarbazine%22)( %22vinblastine%22 and %22cyclophosphamide%22 and %22prednisone%22 and %22procarbazine%22 and %22etoposide%22 and %22mitoxantrone%22 and %22bleomycin%22)( %22topotecan%22 and %22paclitaxel%22)( %22topotecan%22 and %22cisplatin%22)( %22dexamethasone%22 and %22cisplatin%22 and %22cytarabine%22)( %22dexamethasone%22 and %22cytarabine%22 and %22oxaliplatin%22)( %22pemetrexed%22 and %22cisplatin%22)( %22pemetrexed%22 and %22carboplatin%22)( %22cyclophosphamide%22 and %22doxorubicin%22 and %22vincristine%22)( %22cyclophosphamide%22 and %22vincristine%22 and %22prednisone%22)( %22etoposide%22 and %22ifosfamide%22 and %22mesna%22 and %22mitoxantrone%22)( %22etoposide%22 and %22methylprednisolone%22 and %22cytarabine%22 and %22cisplatin%22)( %22calcium levofolinate%22 and %22fluorouracil%22 and %22irinotecan%22)( %22carmustine%22 and %22cytarabine%22 and %22etoposide%22 and %22melphalan%22)( %22prednisone%22 and %22vinblastine%22 and %22doxorubicin%22 and %22gemcitabine%22)( %22carboplatin%22 and %22etoposide%22)( %22ifosfamide%22 and %22paclitaxel%22)( %22trifluridine, combinations%22)( %22methotrexate%22 and %22vinblastine%22 and %22doxorubicin%22 and %22cisplatin%22)( %22fluorouracil%22 and %22calcium folinate%22 and %22oxaliplatin%22)( %22vinblastine%22 and %22cyclophosphamide%22 and %22procarbazine%22 and %22etoposide%22 and %22mitoxantrone%22 and %22bleomycin%22)( %22cyclophosphamide%22 and %22vincristine%22 and %22prednisone%22 and %22doxorubicin%22)( %22doxorubicin%22 and %22bleomycin%22 and %22vinblastine%22 and %22dacarbazine%22)", 
"set-drugs-011-name": "chemotherapy exclude ICIs", 
"set-drugs-999-name": "Undefined Name", 
"set-drugs-seq": "12", 
"set-indications-999-name": "Undefined Name", 
"set-indications-seq": "0", 
"solr_facet_query": "on"
}
